# Supplementary material for: Identification of quantitative trait loci (QTLs) and candidate genes for seed shape and 100-seed weight in soybean [Glycine max (L.) Merr.]
Source: Front Plant Sci. 2023 Jan 4;13:1074245. doi: 10.3389/fpls.2022.1074245 (PMC9846647; doi:10.3389/fpls.2022.1074245)
Supplement: Supplementary file 1 [file Table_1.xlsx]

## Sheet: Sheet1
Supplementary Table 1: Three hundered eighty-one model genes predicated within seven stable QTL regions.
QTL	Candidate genes	Database ID	Annotation Description	PANTHER Family	PANTHER Protein Class	Ontology
qSL10-1	Glyma.10G200000	GO:0016757	transferase activity, transferring glycosyl groups	GLYCOSYLTRANSFERASE (PTHR12526)	glycosyltransferase	Molecular Function
	Glyma.10G200700	GO:0006024	glycosaminoglycan biosynthetic process	EXOSTOSIN HEPARAN SULFATE GLYCOSYLTRANSFERASE -RELATED (PTHR11062)	glycosyltransferase	Biological Process
	Glyma.10G204100	GO:0003333	amino acid transmembrane transport	AMINO ACID TRANSPORTER (PTHR22950)	amino acid transporter	Biological Process
	Glyma.10G200900	GO:0006952	defense response	MYB/SANT-LIKE DNA-BINDING DOMAIN PROTEIN-RELATED (PTHR31704)	….	Biological Process
	Glyma.10G201800	GO:0006511	ubiquitin-dependent protein catabolic process	SENTRIN/SUMO-SPECIFIC PROTEASE (PTHR12606)	protease	Biological Process
	Glyma.10G203200	K07213	copper chaperone	COPPER TRANSPORT PROTEIN ATOX1-RELATED (PTHR22814)	….	Molecular Function
	Glyma.10G203900	GO:0004177	aminopeptidase activity	ASPARTYL AMINOPEPTIDASE (PTHR28570)	metalloprotease	Molecular Function
	Glyma.10G204900	GO:0005515	protein binding	INHIBITOR OF APOPTOSIS (PTHR10044)	protease inhibitor	Molecular Function
	Glyma.10G205100	GO:0016021	integral component of membrane	CLAVATA3/ESR (CLE)-RELATED PROTEIN 10 (PTHR34359)	….	Cellular Component
	Glyma.10G205600	GO:0005524	ATP binding	ATP-BINDING CASSETTE TRANSPORTER (PTHR19241)	ATP-binding cassette (ABC) transporter	Molecular Function
	Glyma.10G206400	K09422	transcription factor MYB, plant	MYB FAMILY TRANSCRIPTION FACTOR (PTHR10641)	homeodomain transcription factor	Molecular Function
	Glyma.10G200500	K18678	phytol kinase	PHYTOL KINASE 1, CHLOROPLASTIC (PTHR32523)	kinase activity	Molecular Function
	Glyma.10G201100	GO:0004743	pyruvate kinase activity	PYRUVATE KINASE (PTHR11817)	kinase	Molecular Function
	Glyma.10G201600	GO:0003333	amino acid transmembrane transport	AMINO ACID TRANSPORTER (PTHR22950)	amino acid transporter	Biological Process
	Glyma.10G202200	GO:0006281	DNA repair	A/G-SPECIFIC ADENINE GLYCOSYLASE/ENDONUCLEASE III (PTHR10359)	….	Biological Process
	Glyma.10G203300	GO:0016788	hydrolase activity, acting on ester bonds	ZINC FINGER FYVE DOMAIN CONTAINING PROTEIN (PTHR22835)	….	Molecular Function
	Glyma.10G204000	GO:0004177	aminopeptidase activity	ASPARTYL AMINOPEPTIDASE (PTHR28570)	metalloprotease	Molecular Function
	Glyma.10G205000	GO:0046983	protein dimerization activity	STEROL REGULATORY ELEMENT-BINDING PROTEIN (PTHR12565)	….	Molecular Function
	Glyma.10G205500	GO:0015977	carbon fixation	PHOSPHOENOLPYRUVATE CARBOXYLASE (PTHR30523)	lyase	Biological Process
	Glyma.10G206600	GO:0003676	nucleic acid binding	SERINE/THREONINE-PROTEIN KINASE RIO (PTHR10593)	non-receptor serine/threonine protein kinase	Molecular Function
	Glyma.10G207500	K16803	cytoskeleton-associated protein 5	MICROTUBULE ASSOCIATED PROTEIN XMAP215 (PTHR12609)	non-motor microtubule binding protein	Biological Process
	Glyma.10G207800	GO:0009982	pseudouridine synthase activity	MITOCHONDRIAL RNA PSEUDOURIDINE SYNTHASE (PTHR21600)	RNA processing factor	Molecular Function
	Glyma.10G200600	K06276	3-phosphoinositide dependent protein kinase-1	SERINE/THREONINE-PROTEIN KINASE (PTHR24356)	non-receptor serine/threonine protein kinase	Molecular Function
	Glyma.10G201700	K13680	beta-mannan synthase	GLUCOMANNAN 4-BETA-MANNOSYLTRANSFERASE 9 (PTHR32044)	….	Molecular Function
	Glyma.10G202300	GO:0003677	DNA binding	FI21293P1 (PTHR21654)	….	Molecular Function
	Glyma.10G203000	GO:0005524	ATP binding	ATP-BINDING CASSETTE TRANSPORTER (PTHR19241)	ATP-binding cassette (ABC) transporter	Molecular Function
	Glyma.10G203500	GO:0016705	oxidoreductase activity, acting on paired donors, with incorporation or reduction of molecular oxygen	FLAVONOID 3'-MONOOXYGENASE-RELATED (PTHR24298)	oxygenase	Molecular Function
	Glyma.10G204300	GO:0003676	nucleic acid binding	SERINE/THREONINE-PROTEIN KINASE RIO (PTHR10593)	non-receptor serine/threonine protein kinase	Molecular Function
	Glyma.10G204800	K13081	leucoanthocyanidin reductase	NAD DEPENDENT EPIMERASE/DEHYDRATASE (PTHR10366)	dehydratase	Molecular Function
	Glyma.10G205200	GO:0003677	DNA binding	RNA POLYMERASE III TRANSCRIPTION INITIATION FACTOR B (PTHR22929)	general transcription factor	Molecular Function
	Glyma.10G205900	GO:0016021	integral component of membrane	AWPM-19-LIKE FAMILY PROTEIN (PTHR33294)	….	Cellular Component
	Glyma.10G206500	K09422	transcription factor MYB, plant	MYB FAMILY TRANSCRIPTION FACTOR (PTHR10641)	homeodomain transcription factor	Molecular Function
	Glyma.10G207700	GO:0004368	glycerol-3-phosphate dehydrogenase activity	GLYCEROL-3-PHOSPHATE DEHYDROGENASE (PTHR11985)	dehydrogenase	Molecular Function
	Glyma.10G199200	GO:0016021	integral component of membrane	INTEGRATOR COMPLEX SUBUNIT 3 (PTHR13587)	….	Cellular Component
	Glyma.10G200100	GO:0008138	protein tyrosine/serine/threonine phosphatase activity	5'-AMP-ACTIVATED PROTEIN KINASE , BETA SUBUNIT (PTHR10343)	kinase modulator	Molecular Function
	Glyma.10G200800	GO:0055114	oxidation-reduction process	FLAVONOID 3'-MONOOXYGENASE-RELATED (PTHR24298)	oxygenase	Biological Process
	Glyma.10G202400	GO:0016705	oxidoreductase activity, acting on paired donors, with incorporation or reduction of molecular oxygen	FLAVONOID 3'-MONOOXYGENASE-RELATED (PTHR24298)	oxygenase	Molecular Function
	Glyma.10G203100	GO:0004713	protein tyrosine kinase activity	RIBOSOMAL PROTEIN S6 KINASE (PTHR24351)	protein modifying enzyme	Molecular Function
	Glyma.10G201300	K18081	myotubularin-related protein 1/2	MYOTUBULARIN-RELATED (PTHR10807)	phosphatase	Molecular Function
	Glyma.10G202800	GO:0031047	gene silencing by RNA	RIBONUCLEASE P SUBUNIT P38 (PTHR21596)	endoribonuclease	Biological Process
	Glyma.10G203700	GO:0016021	integral component of membrane	MAJOR FACILITATOR SUPERFAMILY DOMAIN-CONTAINING PROTEIN 10 (PTHR23504)	secondary carrier transporter	Cellular Component
	Glyma.10G204400	GO:0003700	transcription factor activity, sequence-specific DNA binding	B3 DOMAIN-CONTAINING TRANSCRIPTION FACTOR ABI3 (PTHR31140)	DNA-binding transcription factor	Molecular Function
	Glyma.10G207100	GO:0008234	cysteine-type peptidase activity	CYSTEINE PROTEASE FAMILY C1-RELATED (PTHR12411)	cysteine protease	Molecular Function
	Glyma.10G198900	GO:0020037	heme binding	LEGHEMOGLOBIN-RELATED (PTHR22924)	….	Molecular Function
	Glyma.10G199800	GO:0005515	protein binding	OS02G0783600 PROTEIN (PTHR31790)	….	Molecular Function
	Glyma.10G200400	GO:0005515	protein binding	CYCLIN-LIKE F-BOX (PTHR32212)	….	Molecular Function
	Glyma.10G201000	GO:0016746	transferase activity, transferring acyl groups	DIHYDROLIPOAMIDE ACETYL/SUCCINYL-TRANSFERASE-RELATED (PTHR23151)	acetyltransferase	Molecular Function
	Glyma.10G201400	GO:0006221	pyrimidine nucleotide biosynthetic process	ASPARTATE KINASE (PTHR21499)	amino acid kinase	Biological Process
	Glyma.10G203600	GO:0016021	integral component of membrane	MAJOR FACILITATOR SUPERFAMILY DOMAIN-CONTAINING PROTEIN 10 (PTHR23504)	secondary carrier transporter	Cellular Component
	Glyma.10G204200	GO:0003677	DNA binding	MYB FAMILY TRANSCRIPTION FACTOR (PTHR31003)	DNA-binding transcription factor	Molecular Function
	Glyma.10G204700	GO:0006355	regulation of transcription, DNA-templated	NAC DOMAIN-CONTAINING PROTEIN 73 (PTHR31079)	….	Biological Process
	Glyma.10G207300	GO:0004185	serine-type carboxypeptidase activity	SERINE PROTEASE FAMILY S10 SERINE CARBOXYPEPTIDASE (PTHR11802)	serine protease	Molecular Function
	Glyma.10G199300	GO:0030126	COPI vesicle coat	COATOMER (PTHR19876)	vesicle coat protein	Cellular Component
	Glyma.10G200300	K14768	U3 small nucleolar RNA-associated protein 7	WD-REPEAT PROTEIN BING4 (PTHR14085)	….	Molecular Function
	Glyma.10G202500	GO:0005515	protein binding	RING FINGER DOMAIN-CONTAINING (PTHR14155)	ubiquitin-protein ligase	Molecular Function
	Glyma.10G203800	GO:0003676	nucleic acid binding	CAMP-REGULATED PHOSPHOPROTEIN 21 RELATED R3H DOMAIN CONTAINING PROTEIN (PTHR15672)	….	Molecular Function
	Glyma.10G206100	K12736	peptidylprolyl isomerase domain and WD repeat-containing protein 1	PEPTIDYL-PROLYL CIS-TRANS ISOMERASE (PTHR11071)	chaperone	Molecular Function
	Glyma.10G199000	GO:0020037	heme binding	LEGHEMOGLOBIN-RELATED (PTHR22924)	….	Molecular Function
	Glyma.10G203400	GO:0016788	hydrolase activity, acting on ester bonds	ZINC FINGER FYVE DOMAIN CONTAINING PROTEIN	….	Molecular Function
	Glyma.10G206300	GO:0046983	protein dimerization activity	TRANSCRIPTION FACTOR BHLH83-RELATED (PTHR16223)	basic helix-loop-helix transcription factor	Molecular Function
	Glyma.10G200200	K14003	prolactin regulatory element-binding protein	PROLACTIN REGULATORY ELEMENT BINDING PROTEIN (PTHR23284)	guanyl-nucleotide exchange factor	Molecular Function
	Glyma.10G203400	GO:0016788	hydrolase activity, acting on ester bonds	ZINC FINGER FYVE DOMAIN CONTAINING PROTEIN (PTHR22835)	….	Molecular Function
qSW-4-1	Glyma.04G138400	GO:0003678	DNA helicase activity	UNCHARACTERIZED (PTHR10492)	….	Molecular Function
	Glyma.04G138500	GO:0016021	integral component of membrane	REACTIVE OXYGEN SPECIES MODULATOR 1 (PTHR28525)	….	Cellular Component
	Glyma.04G139100	GO:0004674	protein serine/threonine kinase activity	RECEPTOR-LIKE SERINE/THREONINE-PROTEIN KINASE SD1-8 (PTHR27002)	transmembrane signal receptor	Molecular Function
	Glyma.04G137800	GO:0043531	ADP binding	DISEASE RESISTANCE PROTEIN RP (PTHR23155)	antimicrobial response protein	Molecular Function
	Glyma.04G138200	GO:0005515	protein binding	GLUTATHIONE S-TRANSFERASE, GST, SUPERFAMILY, GST DOMAIN CONTAINING (PTHR11260)	transferase	Molecular Function
	Glyma.04G138300	GO:0005524	ATP binding	SNF2/RAD54 HELICASE FAMILY (PTHR10799)	DNA helicase	Molecular Function
	Glyma.04G135700	GO:0005515	protein binding	U BOX DOMAIN-CONTAINING (PTHR23315)	ubiquitin-protein ligase	Molecular Function
	Glyma.04G136000	GO:0004190	aspartic-type endopeptidase activity	ASPARTYL PROTEASES (PTHR13683)	aspartic protease	Molecular Function
	Glyma.04G135400	GO:0003677	DNA binding	TRIHELIX TRANSCRIPTION FACTOR ASIL2 (PTHR31307)	DNA-binding transcription factor	Molecular Function
	Glyma.04G136100	GO:0004672	protein kinase activity	GLYCOGEN SYNTHASE KINASE-3 ALPHA (PTHR24057)	non-receptor serine/threonine protein kinase	Molecular Function
	Glyma.04G135300	GO:0015035	protein disulfide oxidoreductase activity	THIOREDOXIN (PTHR10438)	oxidoreductase	Molecular Function
	Glyma.04G135600	GO:0003676	nucleic acid binding	OSJNBA0013A04.12 PROTEIN (PTHR32166)	….	Molecular Function
	Glyma.04G135900	GO:0016021	integral component of membrane	CHLOROPLAST ENVELOPE MEMBRANE PROTEIN-RELATED (PTHR33650)	….	Cellular Component
	Glyma.04G136300	GO:0005509	calcium ion binding	EF-HAND CALCIUM-BINDING DOMAIN CONTAINING PROTEIN (PTHR10891)	calmodulin-related	Molecular Function
	Glyma.04G136600	GO:0005509	calcium ion binding	EF-HAND CALCIUM-BINDING DOMAIN CONTAINING PROTEIN (PTHR10891)	calmodulin-related	Molecular Function
qSV-4-1	Glyma.04G139100	GO:0004674	protein serine/threonine kinase activity	RECEPTOR-LIKE SERINE/THREONINE-PROTEIN KINASE SD1-8 (PTHR27002)	transmembrane signal receptor	Molecular Function
	Glyma.04G137800	GO:0043531	ADP binding	DISEASE RESISTANCE PROTEIN RP (PTHR23155)	antimicrobial response protein	Molecular Function
	Glyma.04G138200	GO:0005515	protein binding	GLUTATHIONE S-TRANSFERASE, GST, SUPERFAMILY, GST DOMAIN CONTAINING (PTHR11260)	transferase	Molecular Function
	Glyma.04G138300	GO:0005524	ATP binding	SNF2/RAD54 HELICASE FAMILY (PTHR10799)	DNA helicase	Molecular Function
	Glyma.04G135700	GO:0005515	protein binding	U BOX DOMAIN-CONTAINING (PTHR23315)	ubiquitin-protein ligase	Molecular Function
	Glyma.04G136000	GO:0004190	aspartic-type endopeptidase activity	ASPARTYL PROTEASES (PTHR13683)	aspartic protease	Molecular Function
	Glyma.04G135400	GO:0003677	DNA binding	TRIHELIX TRANSCRIPTION FACTOR ASIL2 (PTHR31307)	DNA-binding transcription factor	Molecular Function
	Glyma.04G136100	GO:0004672	protein kinase activity	GLYCOGEN SYNTHASE KINASE-3 ALPHA (PTHR24057)	non-receptor serine/threonine protein kinase	Molecular Function
	Glyma.04G135300	GO:0015035	protein disulfide oxidoreductase activity	THIOREDOXIN (PTHR10438)	oxidoreductase	Molecular Function
	Glyma.04G135600	GO:0003676	nucleic acid binding	OSJNBA0013A04.12 PROTEIN (PTHR32166)	….	Molecular Function
	Glyma.04G135900	GO:0016021	integral component of membrane	CHLOROPLAST ENVELOPE MEMBRANE PROTEIN-RELATED (PTHR33650)	….	Cellular Component
	Glyma.04G136300	GO:0005509	calcium ion binding	EF-HAND CALCIUM-BINDING DOMAIN CONTAINING PROTEIN (PTHR10891)	calmodulin-related	Molecular Function
	Glyma.04G136600	GO:0005509	calcium ion binding	EF-HAND CALCIUM-BINDING DOMAIN CONTAINING PROTEIN (PTHR10891)	calmodulin-related	Molecular Function
qSV-6-1	Glyma.06G059000	K11855	ubiquitin carboxyl-terminal hydrolase 36/42	UBIQUITIN CARBOXYL-TERMINAL HYDROLASE (PTHR24006)	cysteine protease	Molecular Function
	Glyma.06G059700	GO:0004722	protein serine/threonine phosphatase activity	PROTEIN PHOSPHATASE 2C (PTHR13832)	protein phosphatase	Molecular Function
	Glyma.06G060700	GO:0006221	pyrimidine nucleotide biosynthetic process	ENHANCER OF RUDIMENTARY ERH (PTHR12373)	DNA-binding transcription factor	Biological Process
	Glyma.06G061700	GO:0046417	chorismate metabolic process	CHORISMATE MUTASE (PTHR21145)	mutase	Biological Process
	Glyma.06G063000	GO:0005515	protein binding	U BOX DOMAIN-CONTAINING (PTHR23315)	ubiquitin-protein ligase	Molecular Function
	Glyma.06G065800	GO:0016021	integral component of membrane	TRANSMEMBRANE PROTEIN DDB_G0292058 (PTHR31414)	….	Cellular Component
	Glyma.06G066500	GO:0016021	integral component of membrane	SOLUTE CARRIER FAMILY 35, MEMBER F5 (PTHR23051)	secondary carrier transporter	Cellular Component
	Glyma.06G067300	GO:0004713	protein tyrosine kinase activity	SERINE/THREONINE PROTEIN KINASE (PTHR22967)	non-receptor serine/threonine protein kinase	Molecular Function
	Glyma.06G067900	GO:0006355	regulation of transcription, DNA-templated	COACTIVATOR CBP, KIX DOMAIN-CONTAINING PROTEIN-RELATED (PTHR35300)	….	Biological Process
	Glyma.06G069200	GO:0005524	ATP binding	RNA HELICASE (PTHR24031)	RNA helicase	Molecular Function
	Glyma.06G059600	GO:0008270	zinc ion binding	ZINC FINGER PROTEIN CONSTANS-LIKE 4 (PTHR31319)	….	Molecular Function
	Glyma.06G060200	GO:0010277	chlorophyllide a oxygenase [overall] activity	IRON-SULFUR DOMAIN CONTAINING PROTEIN (PTHR21266)	oxygenase	Molecular Function
	Glyma.06G061600	GO:0003899	DNA-directed RNA polymerase activity	DNA-DIRECTED RNA POLYMERASE I SUBUNIT 2 (PTHR20856)	DNA-directed RNA polymerase	Molecular Function
	Glyma.06G062300	GO:0006355	regulation of transcription, DNA-templated	TRANSCRIPTION INITIATION FACTOR TFIID (PTHR19879)	….	Biological Process
	Glyma.06G063200	GO:0005524	ATP binding	ATP-DEPENDENT CLP PROTEASE (PTHR11638)	protease	Molecular Function
	Glyma.06G064900	GO:0008270	zinc ion binding	RING/FYVE/PHD ZINC FINGER DOMAIN-CONTAINING (PTHR23012)	ubiquitin-protein ligase	Molecular Function
	Glyma.06G066900	GO:0005515	protein binding	BRCA1-ASSOCIATED PROTEIN (PTHR24007)	….	Molecular Function
	Glyma.06G067600	K15281	solute carrier family 35	SOLUTE CARRIER FAMILY 35 (PTHR11132)	secondary carrier transporter	Molecular Function
	Glyma.06G068100	GO:0004674	protein serine/threonine kinase activity	RECEPTOR-LIKE SERINE/THREONINE-PROTEIN KINASE SD1-8 (PTHR27002)	transmembrane signal receptor	Molecular Function
	Glyma.06G068700	GO:0005515	protein binding	PHOSPHOLIPASE D (PTHR18896)	phospholipase	Molecular Function
	Glyma.06G069500	GO:0055085	transmembrane transport	SOLUTE CARRIER FAMILY 25 (PTHR24089)	mitochondrial carrier protein	Biological Process
	Glyma.06G059400	GO:0055114	oxidation-reduction process	NADH-UBIQUINONE OXIDOREDUCTASE 39 KDA SUBUNIT-RELATED (PTHR12126)	oxidoreductase	Biological Process
	Glyma.06G060400	K17278	membrane-associated progesterone receptor component	MEMBRANE-ASSOCIATED PROGESTERONE RECEPTOR COMPONENT-RELATED (PTHR10281)	transmembrane signal receptor	Cellular Component
	Glyma.06G061400	GO:0048513	organ development	OS12G0117600 PROTEIN (PTHR32370)	….	Biological Process
	Glyma.06G062700	GO:0005488	binding	ANDROGEN INDUCED INHIBITOR OF PROLIFERATION AS3 / PDS5-RELATED (PTHR12663)	chromatin/chromatin-binding, or -regulatory protein	Molecular Function
	Glyma.06G063500	GO:0000160	phosphorelay signal transduction system	TWO-COMPONENT RESPONSE REGULATOR ARR18	….	Biological Process
	Glyma.06G064400	GO:0004713	protein tyrosine kinase activity	OS01G0253100 PROTEIN (PTHR27001)	….	Molecular Function
	Glyma.06G065000	K10999	cellulose synthase A	X-BOX TRANSCRIPTION FACTOR-RELATED (PTHR13301)	DNA-binding transcription factor	Biological Process
	Glyma.06G066600	GO:0005515	protein binding	EXTENDED SYNAPTOTAGMIN-RELATED (PTHR10774)	membrane trafficking regulatory protein	Molecular Function
	Glyma.06G067400	GO:0015986	ATP synthesis coupled proton transport	ATP SYNTHASE SUBUNIT B', CHLOROPLASTIC (PTHR33445)	ATP synthase	Biological Process
	Glyma.06G068400	GO:0005515	protein binding	UBIQUITIN CARBOXYL-TERMINAL HYDROLASE (PTHR24006)	cysteine protease	Molecular Function
	Glyma.06G070300	GO:0003755	peptidyl-prolyl cis-trans isomerase activity	PEPTIDYL-PROLYL CIS-TRANS ISOMERASE (PTHR11071)	chaperone	Molecular Function
	Glyma.06G059200	GO:0003954	NADH dehydrogenase activity	NADH-UBIQUINONE OXIDOREDUCTASE 39 KDA SUBUNIT-RELATED (PTHR12126)	oxidoreductase	Molecular Function
	Glyma.06G061100	K12592	exosome complex protein LRP1	SUN-COR STEROID HORMONE RECEPTOR CO-REPRESSOR (PTHR15341)	transcription cofactor	Cellular Component
	Glyma.06G062100	GO:0004713	protein tyrosine kinase activity	SERINE/THREONINE-PROTEIN KINASE (PTHR24347)	non-receptor serine/threonine protein kinase	Molecular Function
	Glyma.06G063100	GO:0005515	protein binding	OS07G0578800 PROTEIN-RELATED (PTHR24015)	….	Molecular Function
	Glyma.06G063700	GO:0003676	nucleic acid binding	ZINC FINGER PROTEIN WITH KRAB AND SCAN DOMAINS (PTHR10032)	….	Molecular Function
	Glyma.06G065500	GO:0008081	phosphoric diester hydrolase activity	TYROSYL-DNA PHOSPHODIESTERASE 1 (PTHR12415)	phosphodiesterase	Molecular Function
	Glyma.06G067700	GO:0006355	regulation of transcription, DNA-templated	AUXIN-RESPONSIVE PROTEIN IAA17 (PTHR31734)	….	Biological Process
	Glyma.06G059100	GO:0000155	phosphorelay sensor kinase activity	TWO-COMPONENT SENSOR HISTIDINE KINASE (PTHR24423)	histidine kinase receptor of two-component system	Molecular Function
	Glyma.06G059800	K08869	aarF domain-containing kinase	CHAPERONE-ACTIVITY OF BC1 COMPLEX CABC1 -RELATED (PTHR10566)	….	Molecular Function
	Glyma.06G060800	GO:0004722	protein serine/threonine phosphatase activity	PROTEIN PHOSPHATASE 2C (PTHR13832)	protein phosphatase	Molecular Function
	Glyma.06G062600	GO:0005488	binding	ANDROGEN INDUCED INHIBITOR OF PROLIFERATION AS3 / PDS5-RELATED (PTHR12663)	chromatin/chromatin-binding, or -regulatory protein	Molecular Function
	Glyma.06G063300	GO:0003676	nucleic acid binding	CCR4-NOT TRANSCRIPTION COMPLEX SUBUNIT (PTHR10797)	mRNA polyadenylation factor	Molecular Function
	Glyma.06G064200	GO:0003735	structural constituent of ribosome	RIBOSOMAL PROTEIN L39E (PTHR19970)	ribosomal protein	Molecular Function
	Glyma.06G065200	GO:0006355	regulation of transcription, DNA-templated	HOMEOBOX PROTEIN TRANSCRIPTION FACTORS (PTHR11850)	homeodomain transcription factor	Biological Process
	Glyma.06G066200	GO:0005515	protein binding	WD40 REPEAT PROTEIN (PTHR22847)	….	Molecular Function
	Glyma.06G067100	GO:0035091	phosphatidylinositol binding	SORTING NEXIN (PTHR10555)	scaffold/adaptor protein	Molecular Function
	Glyma.06G069900	GO:0008270	zinc ion binding	ZINC FINGER PROTEIN (PTHR23111)	….	Molecular Function
	Glyma.06G059300	GO:0005515	protein binding	HOMEOBOX PROTEIN WARIAI (PTHR24128)	homeodomain transcription factor	Molecular Function
	Glyma.06G061000	GO:0005515	protein binding	OS07G0578800 PROTEIN-RELATED (PTHR24015)	….	Molecular Function
	Glyma.06G061900	GO:0003700	transcription factor activity, sequence-specific DNA binding	WRKY TRANSCRIPTION FACTOR 36-RELATED (PTHR31429)	DNA-binding transcription factor	Molecular Function
	Glyma.06G063400	GO:0006355	regulation of transcription, DNA-templated	SNF2/RAD54 HELICASE FAMILY (PTHR10799)	DNA helicase	Biological Process
	Glyma.06G064600	GO:0006355	regulation of transcription, DNA-templated	TRANSCRIPTIONAL REGULATOR PROTEIN HCNGP (PTHR13464)	DNA-binding transcription factor	Biological Process
	Glyma.06G065600	K07192	Flotillin	FLOTILLIN-RELATED (PTHR13806)	….	Biological Process
	Glyma.06G066700	GO:0006486	protein glycosylation	EXOSTOSIN HEPARAN SULFATE GLYCOSYLTRANSFERASE -RELATED (PTHR11062)	glycosyltransferase	Biological Process
	Glyma.06G068200	GO:0006979	response to oxidative stress	THYLAKOID LUMENAL 29 KDA PROTEIN, CHLOROPLASTIC-RELATED (PTHR31356)	….	Biological Process
	Glyma.06G068900	GO:0003968	RNA-directed RNA polymerase activity	RNA-DEPENDENT RNA POLYMERASE (PTHR23079)	RNA metabolism protein	Molecular Function
	Glyma.06G069600	GO:0005515	protein binding	X-BOX TRANSCRIPTION FACTOR-RELATED (PTHR13301)	DNA-binding transcription factor	Molecular Function
	Glyma.06G058900	GO:0005515	protein binding	OS07G0120400 PROTEIN (PTHR32133)	….	Molecular Function
	Glyma.06G061500	GO:0003824	catalytic activity	PHOSPHOLIPASE D - RELATED (PTHR10185)	phospholipase	Molecular Function
	Glyma.06G062800	GO:0005488	binding	ANDROGEN INDUCED INHIBITOR OF PROLIFERATION AS3 / PDS5-RELATED (PTHR12663)	chromatin/chromatin-binding, or -regulatory protein	Molecular Function
	Glyma.06G064700	GO:0055085	transmembrane transport	XANTHINE-URACIL / VITAMIN C PERMEASE FAMILY MEMBER (PTHR11119)	transporter	Biological Process
	Glyma.06G066300	GO:0006418	tRNA aminoacylation for protein translation	CYSTEINYL-TRNA SYNTHETASE (PTHR10890)	aminoacyl-tRNA synthetase	Biological Process
	Glyma.06G067800	GO:0048268	clathrin coat assembly	CLATHRIN ASSEMBLY PROTEIN (PTHR22951)	vesicle coat protein	Biological Process
	Glyma.06G062900	GO:0006486	protein glycosylation	DOLICHYL-PHOSPHATE-MANNOSE--PROTEIN MANNOSYLTRANSFERASE (PTHR10050)	transferase	Biological Process
	Glyma.06G064000	GO:0003700	transcription factor activity, sequence-specific DNA binding	SHN SHINE , DNA BINDING / TRANSCRIPTION FACTOR (PTHR31194)	DNA-binding transcription factor	Molecular Function
	Glyma.06G064800	GO:0004713	protein tyrosine kinase activity	GLYCOGEN SYNTHASE KINASE-3 ALPHA (PTHR24057)	non-receptor serine/threonine protein kinase	Molecular Function
	Glyma.06G066400	GO:0030246	carbohydrate binding	UNCHARACTERIZED (PTHR13605)	….	Molecular Function
	Glyma.06G067200	GO:0006168	adenine salvage	ADENINE PHOSPHORIBOSYLTRANSFERASE (PTHR11776)	transferase	Biological Process
	Glyma.06G068600	GO:0046470	phosphatidylcholine metabolic process	PHOSPHOLIPASE D (PTHR18896)	phospholipase	Biological Process
	Glyma.06G069300	GO:0016021	integral component of membrane	SOLUTE CARRIER FAMILY 35 (PTHR11132)	secondary carrier transporter	Cellular Component
	Glyma.06G061300	GO:0016021	integral component of membrane	TRANSMEMBRANE 9 SUPERFAMILY PROTEIN (PTHR10766)	transporter	Cellular Component
	Glyma.06G064100	K02924	large subunit ribosomal protein L39e	RIBOSOMAL PROTEIN L39E (PTHR19970)	ribosomal protein	Molecular Function
	Glyma.06G066100	GO:0005515	protein binding	TPR REPEAT CONTAINING PROTEIN (PTHR22904)	….	Molecular Function
	Glyma.06G066000	GO:0005509	calcium ion binding	EF HAND DOMAIN FAMILY A1,A2-RELATED (PTHR12294)	calmodulin-related	Molecular Function
	Glyma.06G070100	GO:0008474	palmitoyl-(protein) hydrolase activity	LYSOPHOSPHOLIPASE-RELATED (PTHR10655)	phospholipase	Molecular Function
qSLW-10-1	Glyma.10G200000	GO:0016757	transferase activity, transferring glycosyl groups	GLYCOSYLTRANSFERASE (PTHR12526)	glycosyltransferase	Molecular Function
	Glyma.10G200700	GO:0006024	glycosaminoglycan biosynthetic process	EXOSTOSIN HEPARAN SULFATE GLYCOSYLTRANSFERASE -RELATED (PTHR11062)	glycosyltransferase	Biological Process
	Glyma.10G204100	GO:0003333	amino acid transmembrane transport	AMINO ACID TRANSPORTER (PTHR22950)	amino acid transporter	Biological Process
	Glyma.10G201800	GO:0006511	ubiquitin-dependent protein catabolic process	SENTRIN/SUMO-SPECIFIC PROTEASE (PTHR12606)	protease	Biological Process
	Glyma.10G203200	K07213	copper chaperone	COPPER TRANSPORT PROTEIN ATOX1-RELATED (PTHR22814)	….	Molecular Function
	Glyma.10G203900	GO:0004177	aminopeptidase activity	ASPARTYL AMINOPEPTIDASE (PTHR28570)	metalloprotease	Molecular Function
	Glyma.10G204900	GO:0005515	protein binding	INHIBITOR OF APOPTOSIS (PTHR10044)	protease inhibitor	Molecular Function
	Glyma.10G205100	GO:0016021	integral component of membrane	CLAVATA3/ESR (CLE)-RELATED PROTEIN 10 (PTHR34359)	….	Cellular Component
	Glyma.10G205600	GO:0005524	ATP binding	ATP-BINDING CASSETTE TRANSPORTER (PTHR19241)	ATP-binding cassette (ABC) transporter	Molecular Function
	Glyma.10G206400	K09422	transcription factor MYB, plant	MYB FAMILY TRANSCRIPTION FACTOR (PTHR10641)	homeodomain transcription factor	Molecular Function
	Glyma.10G200500	K18678	phytol kinase	PHYTOL KINASE 1, CHLOROPLASTIC (PTHR32523)	kinase activity	Molecular Function
	Glyma.10G201100	GO:0004743	pyruvate kinase activity	PYRUVATE KINASE (PTHR11817)	kinase	Molecular Function
	Glyma.10G201600	GO:0003333	amino acid transmembrane transport	AMINO ACID TRANSPORTER (PTHR22950)	amino acid transporter	Biological Process
	Glyma.10G202200	GO:0006281	DNA repair	A/G-SPECIFIC ADENINE GLYCOSYLASE/ENDONUCLEASE III (PTHR10359)	….	Biological Process
	Glyma.10G204000	GO:0004177	aminopeptidase activity	ASPARTYL AMINOPEPTIDASE (PTHR28570)	metalloprotease	Molecular Function
	Glyma.10G205000	GO:0046983	protein dimerization activity	STEROL REGULATORY ELEMENT-BINDING PROTEIN (PTHR12565)	….	Molecular Function
	Glyma.10G205500	GO:0015977	carbon fixation	PHOSPHOENOLPYRUVATE CARBOXYLASE (PTHR30523)	lyase	Biological Process
	Glyma.10G206600	GO:0003676	nucleic acid binding	SERINE/THREONINE-PROTEIN KINASE RIO (PTHR10593)	non-receptor serine/threonine protein kinase	Molecular Function
	Glyma.10G207500	K16803	cytoskeleton-associated protein 5	MICROTUBULE ASSOCIATED PROTEIN XMAP215 (PTHR12609)	non-motor microtubule binding protein	Biological Process
	Glyma.10G207800	GO:0009982	pseudouridine synthase activity	MITOCHONDRIAL RNA PSEUDOURIDINE SYNTHASE (PTHR21600)	RNA processing factor	Molecular Function
	Glyma.10G200600	K06276	3-phosphoinositide dependent protein kinase-1	SERINE/THREONINE-PROTEIN KINASE (PTHR24356)	non-receptor serine/threonine protein kinase	Molecular Function
	Glyma.10G201700	K13680	beta-mannan synthase	GLUCOMANNAN 4-BETA-MANNOSYLTRANSFERASE 9 (PTHR32044)	….	Molecular Function
	Glyma.10G203000	GO:0005524	ATP binding	ATP-BINDING CASSETTE TRANSPORTER (PTHR19241)	ATP-binding cassette (ABC) transporter	Molecular Function
	Glyma.10G203500	GO:0016705	oxidoreductase activity, acting on paired donors, with incorporation or reduction of molecular oxygen	FLAVONOID 3'-MONOOXYGENASE-RELATED (PTHR24298)	oxygenase	Molecular Function
	Glyma.10G204300	GO:0003676	nucleic acid binding	SERINE/THREONINE-PROTEIN KINASE RIO (PTHR10593)	non-receptor serine/threonine protein kinase	Molecular Function
	Glyma.10G204800	K13081	leucoanthocyanidin reductase	NAD DEPENDENT EPIMERASE/DEHYDRATASE (PTHR10366)	dehydratase	Molecular Function
	Glyma.10G205200	GO:0003677	DNA binding	RNA POLYMERASE III TRANSCRIPTION INITIATION FACTOR B (PTHR22929)	general transcription factor	Molecular Function
	Glyma.10G205900	GO:0016021	integral component of membrane	AWPM-19-LIKE FAMILY PROTEIN (PTHR33294)	….	Cellular Component
	Glyma.10G206500	K09422	transcription factor MYB, plant	MYB FAMILY TRANSCRIPTION FACTOR (PTHR10641)	homeodomain transcription factor	Molecular Function
	Glyma.10G207700	GO:0004368	glycerol-3-phosphate dehydrogenase activity	GLYCEROL-3-PHOSPHATE DEHYDROGENASE (PTHR11985)	dehydrogenase	Molecular Function
	Glyma.10G199200	GO:0016021	integral component of membrane	INTEGRATOR COMPLEX SUBUNIT 3 (PTHR13587)	….	Cellular Component
	Glyma.10G200100	GO:0008138	protein tyrosine/serine/threonine phosphatase activity	5'-AMP-ACTIVATED PROTEIN KINASE , BETA SUBUNIT (PTHR10343)	kinase modulator	Molecular Function
	Glyma.10G200800	GO:0055114	oxidation-reduction process	FLAVONOID 3'-MONOOXYGENASE-RELATED (PTHR24298)	oxygenase	Biological Process
	Glyma.10G202400	GO:0016705	oxidoreductase activity, acting on paired donors, with incorporation or reduction of molecular oxygen	FLAVONOID 3'-MONOOXYGENASE-RELATED (PTHR24298)	oxygenase	Molecular Function
	Glyma.10G203100	GO:0004713	protein tyrosine kinase activity	RIBOSOMAL PROTEIN S6 KINASE (PTHR24351)	protein modifying enzyme	Molecular Function
	Glyma.10G201300	K18081	myotubularin-related protein 1/2	MYOTUBULARIN-RELATED PROTEIN MTM-6B	….	Molecular Function
	Glyma.10G202800	GO:0031047	gene silencing by RNA	RIBONUCLEASE P SUBUNIT P38 (PTHR21596)	endoribonuclease	Biological Process
	Glyma.10G203700	GO:0016021	integral component of membrane	MAJOR FACILITATOR SUPERFAMILY DOMAIN-CONTAINING PROTEIN 10 (PTHR23504)	secondary carrier transporter	Cellular Component
	Glyma.10G204400	GO:0003700	transcription factor activity, sequence-specific DNA binding	B3 DOMAIN-CONTAINING TRANSCRIPTION FACTOR ABI3 (PTHR31140)	DNA-binding transcription factor	Molecular Function
	Glyma.10G207100	GO:0008234	cysteine-type peptidase activity	CYSTEINE PROTEASE FAMILY C1-RELATED (PTHR12411)	cysteine protease	Molecular Function
	Glyma.10G198900	GO:0020037	heme binding	LEGHEMOGLOBIN-RELATED (PTHR22924)	….	Molecular Function
	Glyma.10G200400	GO:0005515	protein binding	CYCLIN-LIKE F-BOX (PTHR32212)	….	Molecular Function
	Glyma.10G201000	GO:0016746	transferase activity, transferring acyl groups	DIHYDROLIPOAMIDE ACETYL/SUCCINYL-TRANSFERASE-RELATED (PTHR23151)	acetyltransferase	Molecular Function
	Glyma.10G201400	GO:0006221	pyrimidine nucleotide biosynthetic process	ASPARTATE KINASE (PTHR21499)	amino acid kinase	Biological Process
	Glyma.10G203600	GO:0016021	integral component of membrane	MAJOR FACILITATOR SUPERFAMILY DOMAIN-CONTAINING PROTEIN 10 (PTHR23504)	secondary carrier transporter	Cellular Component
	Glyma.10G204200	GO:0003677	DNA binding	MYB FAMILY TRANSCRIPTION FACTOR (PTHR31003)	DNA-binding transcription factor	Molecular Function
	Glyma.10G204700	GO:0006355	regulation of transcription, DNA-templated	NAC DOMAIN-CONTAINING PROTEIN 73 (PTHR31079)	….	Biological Process
	Glyma.10G207300	GO:0004185	serine-type carboxypeptidase activity	SERINE PROTEASE FAMILY S10 SERINE CARBOXYPEPTIDASE (PTHR11802)	serine protease	Molecular Function
	Glyma.10G199300	GO:0030126	COPI vesicle coat	COATOMER (PTHR19876)	vesicle coat protein	Cellular Component
	Glyma.10G200300	K14768	U3 small nucleolar RNA-associated protein 7	WD-REPEAT PROTEIN BING4 (PTHR14085)	….	Molecular Function
	Glyma.10G202500	GO:0005515	protein binding	RING FINGER DOMAIN-CONTAINING (PTHR14155)	ubiquitin-protein ligase	Molecular Function
	Glyma.10G203800	GO:0003676	nucleic acid binding	CAMP-REGULATED PHOSPHOPROTEIN 21 RELATED R3H DOMAIN CONTAINING PROTEIN (PTHR15672)	….	Molecular Function
	Glyma.10G206100	K12736	peptidylprolyl isomerase domain and WD repeat-containing protein 1	PEPTIDYL-PROLYL CIS-TRANS ISOMERASE (PTHR11071)	chaperone	Molecular Function
	Glyma.10G199000	GO:0020037	heme binding	LEGHEMOGLOBIN-RELATED (PTHR22924)	….	Molecular Function
	Glyma.10G203400	GO:0016788	hydrolase activity, acting on ester bonds	ZINC FINGER FYVE DOMAIN CONTAINING PROTEIN	….	Molecular Function
	Glyma.10G206300	GO:0046983	protein dimerization activity	TRANSCRIPTION FACTOR BHLH83-RELATED (PTHR16223)	basic helix-loop-helix transcription factor	Molecular Function
	Glyma.10G200200	K14003	prolactin regulatory element-binding protein	PROLACTIN REGULATORY ELEMENT BINDING PROTEIN (PTHR23284)	guanyl-nucleotide exchange factor	Molecular Function
	Glyma.10G203400	GO:0016788	hydrolase activity, acting on ester bonds	ZINC FINGER FYVE DOMAIN CONTAINING PROTEIN (PTHR22835)	….	Molecular Function
qSLH-10-1	Glyma.10G200000	GO:0016757	transferase activity, transferring glycosyl groups	GLYCOSYLTRANSFERASE (PTHR12526)	glycosyltransferase	Molecular Function
	Glyma.10G200700	GO:0006024	glycosaminoglycan biosynthetic process	EXOSTOSIN HEPARAN SULFATE GLYCOSYLTRANSFERASE -RELATED (PTHR11062)	glycosyltransferase	Biological Process
	Glyma.10G204100	GO:0003333	amino acid transmembrane transport	AMINO ACID TRANSPORTER (PTHR22950)	amino acid transporter	Biological Process
	Glyma.10G200900	GO:0006952	defense response	MYB/SANT-LIKE DNA-BINDING DOMAIN PROTEIN-RELATED (PTHR31704)	….	Biological Process
	Glyma.10G201800	GO:0006511	ubiquitin-dependent protein catabolic process	SENTRIN/SUMO-SPECIFIC PROTEASE (PTHR12606)	protease	Biological Process
	Glyma.10G203200	K07213	copper chaperone	COPPER TRANSPORT PROTEIN ATOX1-RELATED (PTHR22814)	….	Molecular Function
	Glyma.10G203900	GO:0004177	aminopeptidase activity	ASPARTYL AMINOPEPTIDASE (PTHR28570)	metalloprotease	Molecular Function
	Glyma.10G204900	GO:0005515	protein binding	INHIBITOR OF APOPTOSIS (PTHR10044)	protease inhibitor	Molecular Function
	Glyma.10G205100	GO:0016021	integral component of membrane	CLAVATA3/ESR (CLE)-RELATED PROTEIN 10 (PTHR34359)	….	Cellular Component
	Glyma.10G205600	GO:0005524	ATP binding	ATP-BINDING CASSETTE TRANSPORTER (PTHR19241)	ATP-binding cassette (ABC) transporter	Molecular Function
	Glyma.10G206400	K09422	transcription factor MYB, plant	MYB FAMILY TRANSCRIPTION FACTOR (PTHR10641)	homeodomain transcription factor	Molecular Function
	Glyma.10G200500	K18678	phytol kinase	PHYTOL KINASE 1, CHLOROPLASTIC (PTHR32523)	kinase activity	Molecular Function
	Glyma.10G201100	GO:0004743	pyruvate kinase activity	PYRUVATE KINASE (PTHR11817)	kinase	Molecular Function
	Glyma.10G201600	GO:0003333	amino acid transmembrane transport	AMINO ACID TRANSPORTER (PTHR22950)	amino acid transporter	Biological Process
	Glyma.10G202200	GO:0006281	DNA repair	A/G-SPECIFIC ADENINE GLYCOSYLASE/ENDONUCLEASE III (PTHR10359)	….	Biological Process
	Glyma.10G203300	GO:0016788	hydrolase activity, acting on ester bonds	ZINC FINGER FYVE DOMAIN CONTAINING PROTEIN (PTHR22835)	….	Molecular Function
	Glyma.10G204000	GO:0004177	aminopeptidase activity	ASPARTYL AMINOPEPTIDASE (PTHR28570)	metalloprotease	Molecular Function
	Glyma.10G205000	GO:0046983	protein dimerization activity	STEROL REGULATORY ELEMENT-BINDING PROTEIN (PTHR12565)	….	Molecular Function
	Glyma.10G205500	GO:0015977	carbon fixation	PHOSPHOENOLPYRUVATE CARBOXYLASE (PTHR30523)	lyase	Biological Process
	Glyma.10G206600	GO:0003676	nucleic acid binding	SERINE/THREONINE-PROTEIN KINASE RIO (PTHR10593)	non-receptor serine/threonine protein kinase	Molecular Function
	Glyma.10G207500	K16803	cytoskeleton-associated protein 5	MICROTUBULE ASSOCIATED PROTEIN XMAP215 (PTHR12609)	non-motor microtubule binding protein	Biological Process
	Glyma.10G207800	GO:0009982	pseudouridine synthase activity	MITOCHONDRIAL RNA PSEUDOURIDINE SYNTHASE (PTHR21600)	RNA processing factor	Molecular Function
	Glyma.10G200600	K06276	3-phosphoinositide dependent protein kinase-1	SERINE/THREONINE-PROTEIN KINASE (PTHR24356)	non-receptor serine/threonine protein kinase	Molecular Function
	Glyma.10G201700	K13680	beta-mannan synthase	GLUCOMANNAN 4-BETA-MANNOSYLTRANSFERASE 9 (PTHR32044)	….	Molecular Function
	Glyma.10G202300	GO:0003677	DNA binding	FI21293P1 (PTHR21654)	….	Molecular Function
	Glyma.10G203000	GO:0005524	ATP binding	ATP-BINDING CASSETTE TRANSPORTER (PTHR19241)	ATP-binding cassette (ABC) transporter	Molecular Function
	Glyma.10G203500	GO:0016705	oxidoreductase activity, acting on paired donors, with incorporation or reduction of molecular oxygen	FLAVONOID 3'-MONOOXYGENASE-RELATED (PTHR24298)	oxygenase	Molecular Function
	Glyma.10G204300	GO:0003676	nucleic acid binding	SERINE/THREONINE-PROTEIN KINASE RIO (PTHR10593)	non-receptor serine/threonine protein kinase	Molecular Function
	Glyma.10G204800	K13081	leucoanthocyanidin reductase	NAD DEPENDENT EPIMERASE/DEHYDRATASE (PTHR10366)	dehydratase	Molecular Function
	Glyma.10G205200	GO:0003677	DNA binding	RNA POLYMERASE III TRANSCRIPTION INITIATION FACTOR B (PTHR22929)	general transcription factor	Molecular Function
	Glyma.10G205900	GO:0016021	integral component of membrane	AWPM-19-LIKE FAMILY PROTEIN (PTHR33294)	….	Cellular Component
	Glyma.10G206500	K09422	transcription factor MYB, plant	MYB FAMILY TRANSCRIPTION FACTOR (PTHR10641)	homeodomain transcription factor	Molecular Function
	Glyma.10G207700	GO:0004368	glycerol-3-phosphate dehydrogenase activity	GLYCEROL-3-PHOSPHATE DEHYDROGENASE (PTHR11985)	dehydrogenase	Molecular Function
	Glyma.10G199200	GO:0016021	integral component of membrane	INTEGRATOR COMPLEX SUBUNIT 3 (PTHR13587)	….	Cellular Component
	Glyma.10G200100	GO:0008138	protein tyrosine/serine/threonine phosphatase activity	5'-AMP-ACTIVATED PROTEIN KINASE , BETA SUBUNIT (PTHR10343)	kinase modulator	Molecular Function
	Glyma.10G200800	GO:0055114	oxidation-reduction process	FLAVONOID 3'-MONOOXYGENASE-RELATED (PTHR24298)	oxygenase	Biological Process
	Glyma.10G202400	GO:0016705	oxidoreductase activity, acting on paired donors, with incorporation or reduction of molecular oxygen	FLAVONOID 3'-MONOOXYGENASE-RELATED (PTHR24298)	oxygenase	Molecular Function
	Glyma.10G203100	GO:0004713	protein tyrosine kinase activity	RIBOSOMAL PROTEIN S6 KINASE (PTHR24351)	protein modifying enzyme	Molecular Function
	Glyma.10G201300	K18081	myotubularin-related protein 1/2	MYOTUBULARIN-RELATED PROTEIN MTM-6B	….	Molecular Function
	Glyma.10G202800	GO:0031047	gene silencing by RNA	RIBONUCLEASE P SUBUNIT P38 (PTHR21596)	endoribonuclease	Biological Process
	Glyma.10G203700	GO:0016021	integral component of membrane	MAJOR FACILITATOR SUPERFAMILY DOMAIN-CONTAINING PROTEIN 10 (PTHR23504)	secondary carrier transporter	Cellular Component
	Glyma.10G204400	GO:0003700	transcription factor activity, sequence-specific DNA binding	B3 DOMAIN-CONTAINING TRANSCRIPTION FACTOR ABI3 (PTHR31140)	DNA-binding transcription factor	Molecular Function
	Glyma.10G207100	GO:0008234	cysteine-type peptidase activity	CYSTEINE PROTEASE FAMILY C1-RELATED (PTHR12411)	cysteine protease	Molecular Function
	Glyma.10G198900	GO:0020037	heme binding	LEGHEMOGLOBIN-RELATED (PTHR22924)	….	Molecular Function
	Glyma.10G199800	GO:0005515	protein binding	OS02G0783600 PROTEIN (PTHR31790)	….	Molecular Function
	Glyma.10G200400	GO:0005515	protein binding	CYCLIN-LIKE F-BOX (PTHR32212)	….	Molecular Function
	Glyma.10G201000	GO:0016746	transferase activity, transferring acyl groups	DIHYDROLIPOAMIDE ACETYL/SUCCINYL-TRANSFERASE-RELATED (PTHR23151)	acetyltransferase	Molecular Function
	Glyma.10G201400	GO:0006221	pyrimidine nucleotide biosynthetic process	ASPARTATE KINASE (PTHR21499)	amino acid kinase	Biological Process
	Glyma.10G203600	GO:0016021	integral component of membrane	MAJOR FACILITATOR SUPERFAMILY DOMAIN-CONTAINING PROTEIN 10 (PTHR23504)	secondary carrier transporter	Cellular Component
	Glyma.10G204200	GO:0003677	DNA binding	MYB FAMILY TRANSCRIPTION FACTOR (PTHR31003)	DNA-binding transcription factor	Molecular Function
	Glyma.10G204700	GO:0006355	regulation of transcription, DNA-templated	NAC DOMAIN-CONTAINING PROTEIN 73 (PTHR31079)	….	Biological Process
	Glyma.10G207300	GO:0004185	serine-type carboxypeptidase activity	SERINE PROTEASE FAMILY S10 SERINE CARBOXYPEPTIDASE (PTHR11802)	serine protease	Molecular Function
	Glyma.10G199300	GO:0030126	COPI vesicle coat	COATOMER (PTHR19876)	vesicle coat protein	Cellular Component
	Glyma.10G200300	K14768	U3 small nucleolar RNA-associated protein 7	WD-REPEAT PROTEIN BING4 (PTHR14085)	….	Molecular Function
	Glyma.10G202500	GO:0005515	protein binding	RING FINGER DOMAIN-CONTAINING (PTHR14155)	ubiquitin-protein ligase	Molecular Function
	Glyma.10G203800	GO:0003676	nucleic acid binding	CAMP-REGULATED PHOSPHOPROTEIN 21 RELATED R3H DOMAIN CONTAINING PROTEIN (PTHR15672)	….	Molecular Function
	Glyma.10G206100	K12736	peptidylprolyl isomerase domain and WD repeat-containing protein 1	PEPTIDYL-PROLYL CIS-TRANS ISOMERASE (PTHR11071)	chaperone	Molecular Function
	Glyma.10G199000	GO:0020037	heme binding	LEGHEMOGLOBIN-RELATED (PTHR22924)	….	Molecular Function
	Glyma.10G203400	GO:0016788	hydrolase activity, acting on ester bonds	ZINC FINGER FYVE DOMAIN CONTAINING PROTEIN	….	Molecular Function
	Glyma.10G206300	GO:0046983	protein dimerization activity	TRANSCRIPTION FACTOR BHLH83-RELATED (PTHR16223)	basic helix-loop-helix transcription factor	Molecular Function
	Glyma.10G200200	K14003	prolactin regulatory element-binding protein	PROLACTIN REGULATORY ELEMENT BINDING PROTEIN (PTHR23284)	guanyl-nucleotide exchange factor	Molecular Function
	Glyma.10G203400	GO:0016788	hydrolase activity, acting on ester bonds	ZINC FINGER FYVE DOMAIN CONTAINING PROTEIN (PTHR22835)	….	Molecular Function
q100SW-11-1	Glyma.11G056000	K13168	CLK4-associating serine/arginine rich protein	SPLICING FACTOR SUPPRESSOR OF WHITE APRICOT (PTHR13161)	RNA splicing factor	Molecular Function
	Glyma.11G056700	GO:0004861	cyclin-dependent protein serine/threonine kinase inhibitor activity	CYCLIN-DEPENDENT KINASE INHIBITOR 1 (PTHR10265)	kinase inhibitor	Molecular Function
	Glyma.11G057200	GO:0030244	cellulose biosynthetic process	PRECURSOR OF CEP5 (PTHR33348)	….	Biological Process
	Glyma.11G055700	GO:0071949	FAD binding	MONOOXYGENASE (PTHR13789)	oxygenase	Molecular Function
	Glyma.11G057000	GO:0008146	sulfotransferase activity	PROTEIN, PUTATIVE, EXPRESSED-RELATED (PTHR32175)	….	Molecular Function
	Glyma.11G056500	GO:0005509	calcium ion binding	EF-HAND CALCIUM-BINDING DOMAIN CONTAINING PROTEIN (PTHR10891)	calmodulin-related	Molecular Function
	Glyma.11G055500	GO:0003676	nucleic acid binding	RNA BINDING PROTEIN (PTHR24012)	RNA metabolism protein	Molecular Function
	Glyma.11G056200	GO:0003700	transcription factor activity, sequence-specific DNA binding	HEAT SHOCK TRANSCRIPTION FACTOR (PTHR10015)	winged helix/forkhead transcription factor	Molecular Function
	Glyma.11G056900	GO:0006629	lipid metabolic process	XYLOSE ISOMERASE (PTHR32176)	isomerase	Biological Process
	Glyma.11G054400	GO:0004713	protein tyrosine kinase activity	MITOGEN-ACTIVATED KINASE KINASE KINASE (PTHR24361)	non-receptor serine/threonine protein kinase	Molecular Function
	Glyma.11G055300	GO:0046983	protein dimerization activity	STEROL REGULATORY ELEMENT-BINDING PROTEIN (PTHR12565)	….	Molecular Function
	Glyma.11G054700	GO:0004514	nicotinate-nucleotide diphosphorylase (carboxylating) activity	NICOTINATE PHOSPHORIBOSYLTRANSFERASE (PTHR11098)	glycosyltransferase	Molecular Function
	Glyma.11G054800	GO:0005524	ATP binding	OS01G0253100 PROTEIN (PTHR27001)	….	Molecular Function
	Glyma.11G054300	GO:0005515	protein binding	UBIQUITIN CARBOXYL-TERMINAL HYDROLASE (PTHR24006)	cysteine protease	Molecular Function
	Glyma.11G055100	GO:0004672	protein kinase activity	MITOGEN-ACTIVATED KINASE KINASE KINASE (PTHR24361)	non-receptor serine/threonine protein kinase	Molecular Function
	Glyma.11G054100	K11430	[histone H3]-lysine27 N-trimethyltransferase EZH2	SET DOMAIN PROTEINS (PTHR22884)	….	Molecular Function
	Glyma.11G054900	GO:0006629	lipid metabolic process	UNCHARACTERIZED (PTHR13593)	….	Biological Process
	Glyma.11G055400	GO:0006629	lipid metabolic process	CGI-141-RELATED/LIPASE CONTAINING PROTEIN (PTHR21493)	lipase	Biological Process
	Glyma.11G054500	GO:0008171	O-methyltransferase activity	O-METHYLTRANSFERASE-RELATED (PTHR10509)	methyltransferase	Molecular Function
	Glyma.11G055200	GO:0019722	calcium-mediated signaling	RAPID ALKALINIZATION FACTOR-LIKE (PTHR33136)	….	Biological Process
	Glyma.11G054200	GO:0008081	phosphoric diester hydrolase activity	UNCHARACTERIZED (PTHR13593)	….	Molecular Function
	Glyma.11G054600	GO:0046983	protein dimerization activity	STEROL REGULATORY ELEMENT-BINDING PROTEIN (PTHR12565)	....	Molecular Function
	Glyma.11G244300	GO:0003676	nucleic acid binding	POLYADENYLATE-BINDING PROTEIN 1	….	Molecular Function
	Glyma.11G246200	GO:0004713	protein tyrosine kinase activity	LEUCINE-RICH REPEAT RECEPTOR-LIKE PROTEIN KINASE	….	Molecular Function
	Glyma.11G250000	GO:0043565	sequence-specific DNA binding	HISTONE-LIKE TRANSCRIPTION FACTOR CCAAT-RELATED (PTHR10252)	DNA-binding transcription factor	Molecular Function
	Glyma.11G252600	GO:0005094	Rho GDP-dissociation inhibitor activity	RHO GDP-DISSOCIATION INHIBITOR (PTHR10980)	G-protein modulator	Molecular Function
	Glyma.11G242600	GO:0005975	carbohydrate metabolic process	FASCIN (PTHR10551)	non-motor actin binding protein	Biological Process
	Glyma.11G243900	GO:0008138	protein tyrosine/serine/threonine phosphatase activity	DUAL SPECIFICITY PROTEIN PHOSPHATASE (PTHR10159)	protein phosphatase	Molecular Function
	Glyma.11G244500	GO:0030036	actin cytoskeleton organization	HSDA/SDA1-RELATED (PTHR12730)	….	Biological Process
	Glyma.11G245300	GO:0016021	integral component of membrane	OXA1 (PTHR12428)	transporter	Cellular Component
	Glyma.11G246300	GO:0005515	protein binding	E3 UBIQUITIN-PROTEIN LIGASE DMA1-RELATED (PTHR15067:SF7)	ubiquitin-protein ligase	Molecular Function
	Glyma.11G247000	GO:0003735	structural constituent of ribosome	60S RIBOSOMAL PROTEIN L12 (PTHR11661)	ribosomal protein	Molecular Function
	Glyma.11G247800	GO:0003333	amino acid transmembrane transport	AMINO ACID TRANSPORTER (PTHR22950)	amino acid transporter	Biological Process
	Glyma.11G250200	GO:0055114	oxidation-reduction process	FLAVONOID 3'-MONOOXYGENASE-RELATED (PTHR24298)	oxygenase	Biological Process
	Glyma.11G253200	GO:0007018	microtubule-based movement	KINESIN-RELATED (PTHR24115)	microtubule binding motor protein	Biological Process
	Glyma.11G254200	GO:0009451	RNA modification	OS07G0578800 PROTEIN-RELATED (PTHR24015)	….	Biological Process
	Glyma.11G243000	GO:0006487	protein N-linked glycosylation	BETA-1,4-MANNOSYL-GLYCOPROTEIN BETA-1,4-N-ACETYLGLUCOSAMINYL-TRANSFERASE (PTHR12224)	glycosyltransferase	Biological Process
	Glyma.11G244000	GO:0016021	integral component of membrane	COPINE (PTHR10857)	calcium-binding protein	Cellular Component
	Glyma.11G244700	GO:0044267	cellular protein metabolic process	CHAPERONIN (PTHR11353)	chaperonin	Biological Process
	Glyma.11G246400	GO:0000156	phosphorelay response regulator activity	RESPONSE REGULATOR OF TWO-COMPONENT SYSTEM	….	Molecular Function
	Glyma.11G248400	GO:0016021	integral component of membrane	MONOOXYGENASE (PTHR13789)	oxygenase	Cellular Component
	Glyma.11G249100	GO:0046907	intracellular transport	PROTEIN KISH-A (PTHR13229)	….	Biological Process
	Glyma.11G250600	GO:0005515	protein binding	PCDC2 PROGRAMMED CELL DEATH PROTEIN 2 -RELATED (PTHR12298)	….	Molecular Function
	Glyma.11G251300	GO:0008270	zinc ion binding	ZINC FINGER PROTEIN (PTHR23111)	….	Molecular Function
	Glyma.11G253300	GO:0004869	cysteine-type endopeptidase inhibitor activity	CYSTATIN FAMILY MEMBER (PTHR11413)	protease inhibitor	Molecular Function
	Glyma.11G254100	GO:0008152	metabolic process	LONG-CHAIN-FATTY-ACID--COA LIGASE (PTHR24096)	ligase	Biological Process
	Glyma.11G255800	GO:0046658	anchored component of plasma membrane	GLUCAN 1,3-BETA-GLUCOSIDASE (PTHR16631)	glucosidase	Cellular Component
	Glyma.11G242500	GO:0004842	ubiquitin-protein ligase activity	RING FINGER DOMAIN-CONTAINING (PTHR14155)	ubiquitin-protein ligase	Molecular Function
	Glyma.11G246900	GO:0000159	protein phosphatase type 2A complex	SERINE/THREONINE PROTEIN PHOSPHATASE 2A PP2A REGULATORY SUBUNIT B (PTHR10257)	protein phosphatase	Cellular Component
	Glyma.11G247600	GO:0055114	oxidation-reduction process	GLYCERALDEHYDE 3-PHOSPHATE DEHYDROGENASE (PTHR10836)	dehydrogenase	Biological Process
	Glyma.11G248500	GO:0004672	protein kinase activity	CELL DIVISION PROTEIN KINASE (PTHR24056)	non-receptor serine/threonine protein kinase	Molecular Function
	Glyma.11G254500	GO:0006486	protein glycosylation	EXOSTOSIN HEPARAN SULFATE GLYCOSYLTRANSFERASE -RELATED (PTHR11062)	glycosyltransferase	Biological Process
	Glyma.11G255600	GO:0006886	intracellular protein transport	TBC1 DOMAIN FAMILY MEMBER GTPASE-ACTIVATING PROTEIN (PTHR22957)	GTPase-activating protein	Biological Process
	Glyma.11G242800	GO:0004842	ubiquitin-protein ligase activity	RING FINGER AND PROTEASE ASSOCIATED DOMAIN-CONTAINING (PTHR22765)	ubiquitin-protein ligase	Molecular Function
	Glyma.11G243600	GO:0005975	carbohydrate metabolic process	ALPHA-GALACTOSIDASE/ALPHA-N-ACETYLGALACTOSAMINIDASE (PTHR11452)	galactosidase	Biological Process
	Glyma.11G247400	GO:0007094	mitotic spindle assembly checkpoint	MITOTIC SPINDLE ASSEMBLY CHECKPOINT PROTEIN MAD2	….	Biological Process
	Glyma.11G249600	GO:0006465	signal peptide processing	MICROSOMAL SIGNAL PEPTIDASE 12 KDA SUBUNIT (PTHR13202)	protease	Biological Process
	Glyma.11G251900	GO:0043565	sequence-specific DNA binding	CALMODULIN-BINDING TRANSCRIPTION ACTIVATOR CAMTA (PTHR23335)	DNA-binding transcription factor	Molecular Function
	Glyma.11G253500	GO:0006888	ER to Golgi vesicle-mediated transport	PROTEIN TRANSPORT PROTEIN SEC23 (PTHR11141)	vesicle coat protein	Biological Process
	Glyma.11G254900	GO:0045226	extracellular polysaccharide biosynthetic process	NAD DEPENDENT EPIMERASE/DEHYDRATASE (PTHR10366)	dehydratase	Biological Process
	Glyma.11G242900	GO:0005543	phospholipid binding	CLATHRIN ASSEMBLY PROTEIN (PTHR22951)	vesicle coat protein	Molecular Function
	Glyma.11G244600	GO:0005515	protein binding	OXYSTEROL-BINDING PROTEIN-RELATED (PTHR10972)	transfer/carrier protein	Molecular Function
	Glyma.11G245800	GO:0038032	termination of G-protein coupled receptor signaling pathway	REGULATOR OF G PROTEIN SIGNALING (PTHR10845)	GTPase-activating protein	Biological Process
	Glyma.11G249000	GO:0016567	protein ubiquitination	WDSAM1 PROTEIN (PTHR22849)	….	Biological Process
	Glyma.11G250100	GO:0045040	protein import into mitochondrial outer membrane	TPR-DOMAIN CONTAINING PROTEIN (PTHR10790)	….	Biological Process
	Glyma.11G252400	GO:0003333	amino acid transmembrane transport	AMINO ACID TRANSPORTER (PTHR22950)	amino acid transporter	Biological Process
	Glyma.11G253900	GO:0006073	cellular glucan metabolic process	GLYCOSYL HYDROLASE-RELATED (PTHR10963)	glucosidase	Biological Process
	Glyma.11G255000	GO:0016021	integral component of membrane	RNA BINDING PROTEIN (PTHR24012)	RNA metabolism protein	Cellular Component
	Glyma.11G255700	GO:0003993	acid phosphatase activity	ACID PHOSPHATASE RELATED (PTHR22953)	phosphatase	Molecular Function
	Glyma.11G248100	GO:0090071	negative regulation of ribosome biogenesis	IOJAP SUPERFAMILY ORTHOLOG (PTHR21043)	….	Biological Process
	Glyma.11G249700	GO:0003735	structural constituent of ribosome	60S RIBOSOMAL PROTEIN L17 (PTHR11593)	ribosomal protein	Molecular Function
	Glyma.11G250800	GO:0035552	oxidative single-stranded DNA demethylation	ALKYLATED DNA REPAIR PROTEIN ALKB-RELATED (PTHR16557)	DNA metabolism protein	Biological Process
	Glyma.11G253100	GO:0006265	DNA topological change	PROKARYOTIC DNA TOPOISOMERASE (PTHR11390)	DNA metabolism protein	Biological Process
	Glyma.11G254700	GO:0008652	cellular amino acid biosynthetic process	ADENOSYLHOMOCYSTEINASE (PTHR23420)	hydrolase	Biological Process
	Glyma.11G256300	GO:0043231	intracellular membrane-bounded organelle	OS07G0578800 PROTEIN-RELATED (PTHR24015)	….	Cellular Component
	Glyma.11G242300	GO:0008026	ATP-dependent helicase activity	ATP-DEPENDENT RNA HELICASE (PTHR18934)	RNA helicase	Molecular Function
	Glyma.11G246700	GO:0004222	metalloendopeptidase activity	PROTEASE M3 THIMET OLIGOPEPTIDASE-RELATED (PTHR11804)	metalloprotease	Molecular Function
	Glyma.11G247900	GO:0003887	DNA-directed DNA polymerase activity	DNA POLYMERASE 2 ALPHA 70 KDA SUBUNIT (PTHR23061)	DNA-directed DNA polymerase	Molecular Function
	Glyma.11G249800	GO:0006909	phagocytosis	ENGULFMENT AND CELL MOTILITY (PTHR12771)	scaffold/adaptor protein	Biological Process
	Glyma.11G251700	GO:0006810	transport	NUCLEAR TRANSPORT FACTOR 2 (PTHR12612)	….	Biological Process
	Glyma.11G254000	GO:0004672	protein kinase activity	LEUCINE-RICH REPEAT RECEPTOR-LIKE PROTEIN KINASE	….	Molecular Function
	Glyma.11G254800	GO:0006139	nucleobase-containing compound metabolic process	3-5 EXONUCLEASE (PTHR13620)	….	Biological Process
	Glyma.11G244100	GO:0016973	poly(A)+ mRNA export from nucleus	GLE-1-RELATED (PTHR12960)	translation factor	Biological Process
	Glyma.11G249300	GO:0016567	protein ubiquitination	BTB/POZ AND MATH DOMAIN-CONTAINING PROTEIN 1 (PTHR26379)	….	Biological Process
	Glyma.11G250300	GO:0006470	protein dephosphorylation	DULLARD PROTEIN PHOSPHATASE (PTHR12210)	protein phosphatase	Biological Process
	Glyma.11G252300	GO:0006355	regulation of transcription, DNA-templated	MADS BOX PROTEIN (PTHR11945)	MADS box transcription factor	Biological Process
	Glyma.11G253000	GO:0055114	oxidation-reduction process	FLAVIN MONOAMINE OXIDASE (PTHR10742)	oxidase	Biological Process
	Glyma.11G256000	GO:0003723	RNA binding	RNA-BINDING PROTEIN RELATED (PTHR11208)	RNA splicing factor	Molecular Function
	Glyma.11G247700	GO:0005515	protein binding	FAMILY NOT NAMED	….	Molecular Function
	Glyma.11G248700	GO:0019627	urea metabolic process	HYDRANTOINASE/DIHYDROPYRIMIDINASE FAMILY MEMBER (PTHR11647)	hydrolase	Biological Process
	Glyma.11G249900	GO:0000226	microtubule cytoskeleton organization	PROTEIN REGULATOR OF CYTOKINESIS 1 PRC1-RELATED (PTHR19321)	non-motor microtubule binding protein	Biological Process
	Glyma.11G247100	GO:0004222	metalloendopeptidase activity	PROTEASE M3 THIMET OLIGOPEPTIDASE-RELATED (PTHR11804)	metalloprotease	Molecular Function
	Glyma.11G253700	GO:0043231	intracellular membrane-bounded organelle	OS07G0578800 PROTEIN-RELATED (PTHR24015)	….	Cellular Component
	Glyma.11G249500	GO:0003924	GTPase activity	GTP-BINDING PROTEIN-RELATED (PTHR11089)	….	Molecular Function
